# Supplementary material for: Whether the Indications for Reverse Shoulder Arthroplasty Should Continue to Be Expanded? A Systematic Review and Meta‐Analysis
Source: Orthop Surg. 2024 Dec 12;17(2):313–32. doi: 10.1111/os.14311 (PMC11787993; doi:10.1111/os.14311)
Supplement: Supplementary file 16 — Data S1. [file OS-17-313-s004.xlsx]

## Sheet: Sheet1
	VAS Score	RTSA			Control
	Study	n1	mean1	sd1	n2	mean2	sd2	disease	year	region	age1	age2	age	Sex	follow-time
	Chalmers 2014	9	1	1	9	3	3	0	2014	1	77	72	0	1.3	1
	Han 2020	64	3.4	2.3	62	4.7	2.1	0	2020	5	63.46	63.37	0	1.07	0
	Study	n1	mean1	sd1	n2	mean2	sd2	disease	year	region	age1	age2	age	Sex	follow-time
	Cox.R.M 2018	19	1.5	2.3	19	0.7	1.4	1	2018	1	71.6	70.1	0	1	1
	Cox.R.M 2019	13	0.7	1.3	26	0.4	1	1	2019	1	73.4	71.2	0	1	0
	Cox.R.M 2019*	13	0.8	1.2	26	0.3	1	1	2019	1	73.4	71.2	0	1	0
	Erickson 2022	154	0.4	0.7	155	0.5	0.7	1	2022	1	68	65	1	1.26	0
	Garcia 2023	43	1.81	2.8	43	1.19	2.5	1	2023	1	75.3	68.9	1	0.71	0
	Kiet 2015	53	1	2	47	2	3	1	2015	1	NR	NR	NR	MR	0
	McLaughlin 2022	67	1.4	2.2	52	1.9	2.4	0	2022	3	73	59	1	0.7	0
	McLaughlin 2022*	67	1.3	2.2	52	1.3	2.3	1	2022	3	74	59	1	0.67	1
	Nazzal, E. M.2023	24	0.9	1.7	93	1.2	2.2	0	2023	1	71.1	66	1	0.4	0
	Nazzal, E. M.2023*	69	0.3	1	93	1.2	2.2	1	2023	1	72.4	66	1	1	0
	Polisetty 2023	101	0.5	1	101	1.2	2.5	0	2023	1	72	71	0	1	1
	Poondla 2020	81	1.6	2.5	274	1.1	2	1	2020	1	62.9	62.3	0	0.8	0
	Poondla 2020#	104	1.5	2.4	208	0.8	1.9	1	2020	1	76.3	75.3	0	0.72	1
	Constant Score	RSA			control
	Study	n1	mean1	sd1	n2	mean2	sd2	disease	year	region	age1	age2	age	Sex	follow-time
	Baudi 2014	25	56.2	14.9	28	42.3	16.6	0	2014	2	77	70	1	NR	0
	Jonsson 2021	41	58.7	16.3	43	47.7	20	0	2021	4	80.4	78.6	0	0.35	0
	Study	n1	mean1	sd1	n2	mean2	sd2	disease	year	region	age1	age2	age	Sex	follow-time
	Erickson 2022	154	72	9	155	74	9	1	2022	1	68	65	1	1.26	0
	Flurin 2015	617	71.4	14.9	528	70.6	15.3	1	2015	3	71.8	66.2	1	0.79	1
	Flynn 2020	139	67.1	15	191	69.7	14.6	1	2020	1	72.5	67	1	0.67	1
	Hao 2023	261	70.7	13.6	771	70.7	15.6	0	2023	1	72.8	66.9	1	0.87	1
	Hao 2023*	84	69.5	15.1	257	70.4	14.1	0	2023	1	72.7	66.7	1	0.87	1
	Haritinian 2020	12	67	12	39	71	11	0	2020	6	71	68	0	1.18	0
	Luthringer 2022	34	66.9	9.7	12	59.2	18.3	1	2022	1	67.8	64.2	1	1.7	1
	Magosch 2017	33	67.2	18.9	86	70.4	19	0	2017	7	70.9	64.9	0	0.72	1
	McLaughlin 2022	67	68.8	12.3	52	66.2	17.2	0	2022	3	73	59	1	0.7	0
	McLaughlin 2022*	67	67.3	13.9	52	72.2	15	1	2022	3	74	59	1	0.67	1
	Poondla 2020	81	61.1	19.3	274	75.6	17.1	1	2020	1	62.9	62.3	0	0.8	0
	Poondla 2020*	104	61.2	17.5	208	76.2	12.9	1	2020	1	76.3	75.3	0	0.72	1
	Postacchini 2015	12	83	10	12	81	8	1	2015	2	73	70	0	1	0
	Schoch 2022	1881	68.3	14.9	2706	70.6	15.8	1	2022	3	72	66.3	1	1.33	1
	Simovitch 2017	678	71.2	14.7	505	72.6	13.8	1	2017	1	72.2	66.8	1	0.83	1
	ASES Score	RSA			control
	Study	n1	mean1	sd1	n2	mean2	sd2	disease	year	region	age1	age2	age	Sex	follow-time
	Baudi 2014	25	69.3	15	28	51.3	25.4	0	2014	2	77	70	1	NR	0
	Chalmers 2014	9	80	11	9	66	31	0	2014	1	77	72	0	1.3	1
	Han 2020	64	67.3	20.1	62	60.3	19.5	0	2020	5	63.46	63.37	0	1.07	0
	Study	n1	mean1	sd1	n2	mean2	sd2	disease	year	region	age1	age2	age	Sex	follow-time
	Cox.R.M 2018	19	81.5	20.6	19	87	11.6	1	2018	1	71.6	70.1	0	1	1
	Cox.R.M 2019	13	84.7	10	26	94.2	8.4	1	2019	1	73.4	71.2	0	1	0
	Cox.R.M 2019*	13	84.5	8	26	94.2	8.2	1	2019	1	73.4	71.2	0	1	0
	Erickson 2022	154	90	7	155	92	7	1	2022	1	68	65	1	1.26	0
	Flurin 2015	617	84.5	17	528	83.8	20.1	1	2015	3	71.8	66.2	1	0.79	1
	Flynn 2020	139	82.1	17.8	191	83.2	19.9	1	2020	1	72.5	67	1	0.67	1
	Garcia 2023	43	70.1	26.9	43	80.3	22.6	1	2023	1	75.3	68.9	1	0.71	0
	Hao 2023	261	83.6	18.5	771	83.7	20.5	0	2023	1	72.8	66.9	1	0.87	1
	Hao 2023*	87	83.9	19.1	257	83.7	18.5	0	2023	1	72.7	66.7	1	0.87	1
	Kiet 2015	53	77	19	47	80	21	1	2015	1	NR	NR	NR	MR	0
	Kirsch 2022	67	93.3	13.3	67	95	11.7	0	2022	1	67	67	0	0.93	1
	Luthringer 2022	34	77.8	18.8	12	67.5	26	1	2022	1	67.8	64.2	1	1.7	1
	McLaughlin 2022	67	80.2	19.4	52	74.1	21.3	0	2022	3	73	59	1	0.7	0
	McLaughlin 2022*	67	81.2	19.8	52	85.2	19.5	1	2022	3	74	59	1	0.67	1
	Nazzal, E. M.2023	24	75.3	27.5	93	84.1	21.3	0	2023	1	71.1	66	1	0.4	0
	Nazzal, E. M.2023*	69	79.3	16.6	93	84.1	21.3	1	2023	1	72.4	66	1	1	0
	Polisetty 2023	101	89.8	11.7	101	83.9	21.4	0	2023	1	72	71	0	1	1
	Poondla 2020	81	71.1	24.2	274	86	19.7	1	2020	1	62.9	62.3	0	0.8	0
	Poondla 2020*	104	73	23.6	208	87.7	17	1	2020	1	76.3	75.3	0	0.72	1
	Schoch 2022	1881	81.5	19.5	2706	83.5	20	1	2022	3	72	66.3	1	1.33	1
	Simovitch 2017	678	84.2	17.6	505	86.6	17.7	1	2017	1	72.2	66.8	1	0.83	1
	UCLA Score	RSA			control
	Study	n1	mean1	sd1	n2	mean2	sd2	disease	year	region	age1	age2	age	Sex	follow-time
	Han 2020	64	24.5	5.5	62	22.1	7.9	0	2020	5	63.46	63.37	0	1.07	0
	Study	n1	mean1	sd1	n2	mean2	sd2	disease	year	region	age1	age2	age	Sex	follow-time
	Flurin 2015	617	30.3	5	528	30.2	5.8	1	2015	3	71.8	66.2	1	0.79	1
	Flynn 2020	139	29.3	5.5	191	29.5	6.2	1	2020	1	72.5	67	1	0.67	1
	Hao 2023	261	30.8	4.5	771	30.3	6.1	0	2023	1	72.8	66.9	1	0.87	1
	Hao 2023*	87	30.6	5.5	257	30.4	5.4	0	2023	1	72.7	66.7	1	0.87	1
	Luthringer 2022	34	28.4	4.6	12	25.5	7	1	2022	1	67.8	64.2	1	1.7	1
	McLaughlin 2022	67	30.2	5.3	52	27.3	5.9	0	2022	3	73	59	1	0.7	0
	Schoch 2022	1881	30.1	5.3	2706	30.2	6	1	2022	3	72	66.3	1	1.33	1
	Simovitch 2017	678	30.2	5	505	30.8	5.3	1	2017	1	72.2	66.8	1	0.83	1
	DASH Score	RSA			control
	Study	n1	mean1	sd1	n2	mean2	sd2	disease	year	region	age1	age2	age	Sex	follow-time
	Baudi 2014	25	40.4	25	28	46.1	27.6	0	2014	2	77	70	1	NR	0
	Bonnevialle 2016	41	28	14	57	30	19.6	0	2016	6	78	67	1	0.31	0
	Repetto 2017	27	28.6	12.3	24	33.8	28.7	0	2017	2	71.2	67.5	0	NR	0
	SST Score	RSA			control
	Study	n1	mean1	sd1	n2	mean2	sd2	disease	year	region	age1	age2	age	Sex	follow-time
	Chalmers 2014	9	7	2	9	7	4	0	2014	1	77	72	0	1.3	1
	Han 2020	64	7.8	2.4	62	7.1	3.7	0	2020	5	63.46	63.37	0	1.07	0
	Repetto 2017	27	6.7	2.1	24	5.6	3.9	0	2017	2	71.2	67.5	0	NR	0
	Study	n1	mean1	sd1	n2	mean2	sd2	disease	year	region	age1	age2	age	Sex	follow-time
	Cox.R.M 2018	19	7.4	2.7	19	8.4	2.8	1	2018	1	71.6	70.1	0	1	1
	Flurin 2015	617	10	2.5	528	10.3	2.5	1	2015	3	71.8	66.2	1	0.79	1
	Flynn 2020	139	9.7	2.8	191	10.2	2.4	1	2020	1	72.5	67	1	0.67	1
	Garcia 2023	43	6.36	3.4	43	8.71	3	1	2023	1	75.3	68.9	1	0.71	0
	Hao 2023	261	9.8	2.6	771	10.2	2.5	0	2023	1	72.8	66.9	1	0.87	1
	Hao 2023*	87	9.9	2.6	257	10.1	2.5	0	2023	1	72.7	66.7	1	0.87	1
	Luthringer 2022	34	9	2.4	12	7.8	3.4	1	2022	1	67.8	64.2	1	1.7	1
	McLaughlin 2022	67	9.6	2.7	52	9.5	2.8	0	2022	3	73	59	1	0.7	0
	McLaughlin 2022*	67	9.9	2.5	52	10.5	2.6	1	2022	3	74	59	1	0.67	1
	Schoch 2022	1881	9.7	2.8	2706	10.2	2.6	1	2022	3	72	66.3	1	1.33	1
	Simovitch 2017	678	10	2.5	505	10.5	2.3	1	2017	1	72.2	66.8	1	0.83	1
	Forward flexion	RSA			control
	Study	n1	mean1	sd1	n2	mean2	sd2	disease	year	region	age1	age2	age	Sex	follow-time
	Baudi 2014	25	131	36	28	89	44	0	2014	2	77	70	1	NR	0
	Bonnevialle 2016	41	130	30	57	112	42	0	2016	6	78	67	1	0.31	0
	Chalmers 2014	9	133	20	9	106	29	0	2014	1	77	72	0	1.3	1
	Jonsson 2021	41	125	28	43	90	39	0	2021	4	80.4	78.6	0	0.35	0
	Repetto 2017	27	125	44.6	24	103.2	58.3	0	2017	2	71.2	67.5	0	NR	0
	Yahuaca 2020	106	124	41	108	112	44	0	2020	1	73	65	1	0.62	0
	Study	n1	mean1	sd1	n2	mean2	sd2	disease	year	region	age1	age2	age	Sex	follow-time
	Cox.R.M 2019	13	134	24	26	156	12	1	2019	1	73.4	71.2	0	1	0
	Cox.R.M 2019*	13	137	23	26	156	14	1	2019	1	73.4	71.2	0	1	0
	Erickson 2022	154	150	11	155	154	11	1	2022	1	68	65	1	1.26	0
	Flurin 2015	617	139.2	28.1	528	140.1	33.3	1	2015	3	71.8	66.2	1	0.79	1
	Flynn 2020	139	130.2	30	191	138.4	31	1	2020	1	72.5	67	1	0.67	1
	Garcia 2023	43	115.8	35.7	43	130.5	26.3	1	2023	1	75.3	68.9	1	0.71	0
	Hao 2023	261	142	27	771	146	31	0	2023	1	72.8	66.9	1	0.87	1
	Hao 2023*	87	142	25	257	145	26	0	2023	1	72.7	66.7	1	0.87	1
	Haritinian 2020	12	131	21	39	140	19.5	0	2020	6	71	68	0	1.18	0
	Kiet 2015	53	136	21	47	144	23	1	2015	1	NR	NR	NR	MR	0
	Kirsch 2022	67	141.7	15	67	148.9	13	0	2022	1	67	67	0	0.93	1
	Luthringer 2022	34	137	25	12	130	32	1	2022	1	67.8	64.2	1	1.7	1
	Magosch 2017	33	135.6	30	86	144.7	31.9	0	2017	7	70.9	64.9	0	0.72	1
	McLaughlin 2022	67	140.5	26.4	52	135.8	33.9	0	2022	3	73	59	1	0.7	0
	McLaughlin 2022*	67	139.8	25.8	52	148.6	29.6	1	2022	3	74	59	1	0.67	1
	Nazzal, E. M.2023	24	148	18	93	148	22	0	2023	1	71.1	66	1	0.4	0
	Nazzal, E. M.2023*	69	149	19	93	148	22	1	2023	1	72.4	66	1	1	0
	Polisetty 2021	63	137.2	14.6	252	136.8	21.9	0	2021	1	74	73	0	1	1
	Polisetty 2023	101	141	16	101	143	18	0	2023	1	72	71	0	1	1
	Postacchini 2015	12	170	13	12	165	16	1	2015	2	73	70	0	1	0
	Simovitch 2017	678	139.8	27.2	505	146.4	27.6	1	2017	1	72.2	66.8	1	0.83	1
	Abduction	RSA			control
	Study	n1	mean1	sd1	n2	mean2	sd2	disease	year	region	age1	age2	age	Sex	follow-time
	Baudi 2014	25	128	36	28	82	40	0	2014	2	77	70	1	NR	0
	Jonsson 2021	41	112	29	43	83	38	0	2021	4	80.4	78.6	0	0.35	0
	Repetto 2017	27	109.7	32.1	24	90.5	24.7	0	2017	2	71.2	67.5	0	NR	0
	Study	n1	mean1	sd1	n2	mean2	sd2	disease	year	region	age1	age2	age	Sex	follow-time
	Flurin 2015	617	105.1	25.7	528	118.8	31.1	1	2015	3	71.8	66.2	1	0.79	1
	Flynn 2020	139	112.7	28.6	191	119.5	28.7	1	2020	1	72.5	67	1	0.67	1
	Hao 2023	261	122	31	771	128	35	0	2023	1	72.8	66.9	1	0.87	1
	Hao 2023*	87	108	24	257	113	27	0	2023	1	72.7	66.7	1	0.87	1
	Haritinian 2020	12	115	31	39	129	34	0	2020	6	71	68	0	1.18	0
	Kiet 2015	53	129	34	47	136	28	1	2015	1	NR	NR	NR	MR	0
	Luthringer 2022	34	107	32	12	115	32	1	2022	1	67.8	64.2	1	1.7	1
	Magosch 2017	33	122.1	36.3	86	134.5	34.8	0	2017	7	70.9	64.9	0	0.72	1
	McLaughlin 2022	67	124.6	34.6	52	111.2	33.6	0	2022	3	73	59	1	0.7	0
	McLaughlin 2022*	67	120.8	28.8	52	127.9	32.5	1	2022	3	74	59	1	0.67	1
	Postacchini 2015	12	165	7	12	155	13	1	2015	2	73	70	0	1	0
	Simovitch 2017	678	109.5	27.6	505	124.3	30.4	1	2017	1	72.2	66.8	1	0.83	1
	Internal rotation	RSA			control
	Study	n1	mean1	sd1	n2	mean2	sd2	disease	year	region	age1	age2	age	Sex	follow-time
	Flurin 2015	617	4.6	1.6	528	5.1	1.4	1	2015	3	71.8	66.2	1	0.79	1
	Flynn 2020	139	4.7	1.9	191	5.3	1.4	1	2020	1	72.5	67	1	0.67	1
	Garcia 2023	43	5.05	2.7	43	6.61	2.3	1	2023	1	75.3	68.9	1	0.71	0
	Hao 2023	261	4.4	1.7	771	5	1.5	0	2023	1	72.8	66.9	1	0.87	1
	Hao 2023*	87	4.2	1.7	257	4.8	1.5	0	2023	1	72.7	66.7	1	0.87	1
	Haritinian 2020	12	6	3	39	7	2	0	2020	6	71	68	0	1.18	0
	Luthringer 2022	34	4.3	1.6	12	4.5	1.8	1	2022	1	67.8	64.2	1	1.7	1
	McLaughlin 2022	67	4.6	1.6	52	5	1.6	0	2022	3	73	59	1	0.7	0
	McLaughlin 2022*	67	4.3	1.7	52	4.8	1.4	1	2022	3	74	59	1	0.67	1
	Nazzal, E. M.2023	24	5	1.7	93	6.5	1.7	0	2023	1	71.1	66	1	0.4	0
	Nazzal, E. M.2023*	69	5.1	1.4	93	6.5	1.7	1	2023	1	72.4	66	1	1	0
	Polisetty 2021	63	5.75	2.68	252	6.9	2.2	0	2021	1	74	73	0	1	1
	Polisetty 2023	101	5.2	2	101	6.5	2.1	0	2023	1	72	71	0	1	1
	External rotation	RSA			control
	Study	n1	mean1	sd1	n2	mean2	sd2	disease	year	region	age1	age2	age	Sex	follow-time
	Baudi 2014	25	15	11	28	23	15	0	2014	2	77	70	1	NR	0
	Bonnevialle 2016	41	23	20	57	28	20	0	2016	6	78	67	1	0.31	0
	Jonsson 2021	41	18	18	43	27	19	0	2021	4	80.4	78.6	0	0.35	0
	Repetto 2017	27	20.3	10.6	24	16.5	15.8	0	2017	2	71.2	67.5	0	NR	0
	Study	n1	mean1	sd1	n2	mean2	sd2	disease	year	region	age1	age2	age	Sex	follow-time
	Cox.R.M 2019	13	24	12	26	42	11	1	2019	1	73.4	71.2	0	1	0
	Cox.R.M 2019*	13	25	10	26	43	10	1	2019	1	73.4	71.2	0	1	0
	Erickson 2022	154	53	16	155	58	18	1	2022	1	68	65	1	1.26	0
	Flurin 2015	617	32.6	15.1	528	45.7	20.6	1	2015	3	71.8	66.2	1	0.79	1
	Flynn 2020	139	35.4	20.6	191	44.6	19.9	1	2020	1	72.5	67	1	0.67	1
	Garcia 2023	43	38.3	19.5	43	49.7	12	1	2023	1	75.3	68.9	1	0.71	0
	Hao 2023	261	41	18	771	50	20	0	2023	1	72.8	66.9	1	0.87	1
	Hao 2023*	87	28	17	257	39	18	0	2023	1	72.7	66.7	1	0.87	1
	Haritinian 2020	12	30	11	39	32	13	0	2020	6	71	68	0	1.18	0
	Kiet 2015	53	39	23	47	53	17	1	2015	1	NR	NR	NR	MR	0
	Kirsch 2022	67	56.9	18	67	63	14	0	2022	1	67	67	0	0.93	1
	Luthringer 2022	34	26	19	12	41	29	1	2022	1	67.8	64.2	1	1.7	1
	Magosch 2017	33	19.2	14	86	41.6	20.4	0	2017	7	70.9	64.9	0	0.72	1
	McLaughlin 2022	67	36.8	14.8	52	40.4	18.3	0	2022	3	73	59	1	0.7	0
	McLaughlin 2022*	67	36.8	15.5	52	46	20.6	1	2022	3	74	59	1	0.67	1
	Nazzal, E. M.2023	24	38	13	93	44	13	0	2023	1	71.1	66	1	0.4	0
	Nazzal, E. M.2023*	24	38	11	93	44	13	1	2023	1	72.4	66	1	1	0
	Polisetty 2021	63	42	16.4	252	49.3	15	0	2021	1	74	73	0	1	1
	Polisetty 2023	101	52	18	101	53	17	0	2023	1	72	71	0	1	1
	Postacchini 2015	12	30	10	12	35	13	1	2015	2	73	70	0	1	0
	Simovitch 2017	678	35.2	16.7	505	48.7	20.2	1	2017	1	72.2	66.8	1	0.83	1
	diease：0:same disease;1:different disease Sex:Ratio of RTSA male rate to Control group male rate. Follow-time：0:The two groups are the same;1:RTSA<Control;2:RTSA>Control region:1:USA;2:Italy;3:database;4:Sweden;5:China;6:France;7:Germany NR:No report Text shaded yellow are the results of RTSA vs.ATSA
